# Supplementary material for: Experimental, Theoretical and Numerical Studies on Thermal Properties of Lightweight 3D Printed Graphene-Based Discs with Designed Ad Hoc Air Cavities
Source: Nanomaterials (Basel). 2023 Jun 15;13(12):1863. doi: 10.3390/nano13121863 (PMC10302392; doi:10.3390/nano13121863)
Supplement: Supplementary file 1 [file nanomaterials-13-01863-s001.zip]

Archive with 1 entries (1 files):
- nanomaterials-2456668-supplementary.pdf
